# Supplementary material for: Population-based estimates of age-specific cumulative risk of breast cancer for pathogenic variants in ATM
Source: Breast Cancer Res. 2022 Apr 1;24:24. doi: 10.1186/s13058-022-01518-y (PMC8973562; doi:10.1186/s13058-022-01518-y)
Supplement: Supplementary file 2 — Additional file 2. Table S1 Characteristics of the ATM variants identified by targeted-sequencing in the Australian Breast Cancer Family Registry. Legend: HGVSc and HGVSp: variant nomenclature according to the Human Genome Variation Society (HGVS), HGVS.c for coding DNA and HGVS.p for protein variants. ClinVar: classification accessed July 2021. NA indicates that classification was not available. AGVGD: for missense variants only, grade obtained from the web version of Align-GVGD. Only C55 and C65 scores were considered deleterious in this analysis. ATM domain: PFAM FAT (residues 2096–2849), PPI3_PI4_kinase (residues 2713–2962) and FATC (residues 3025–3056) domain definitions were used (missense variants only). [file 13058_2022_1518_MOESM2_ESM.xls]

## Sheet: Sheet1
HGVSc	HGVSp	Variant Type	ClinVar	AGVGD	ATM Domain
NM_000051.4:c.1355delC	NP_000042.3:p.Thr452Asnfs*21	frameshift	Likely Pathogenic
NM_000051.4:c.3802delG	NP_000042.3:p.Val1268Ter	frameshift	Pathogenic
NM_000051.4:c.5156delA	NP_000042.3:p.Asn1719Ilefs*5	frameshift	Pathogenic
NM_000051.4:c.5712dupA	NP_000042.3:p.Ser1905Ilefs*25	frameshift	Likely Pathogenic
NM_000051.4:c.6671dupT	NP_000042.3:p.Met2224Ilefs*25	frameshift	NA		FAT
NM_000051.4:c.7957_7960dupATTA	NP_000042.3:p.Thr2654Asnfs*3	frameshift	NA
NM_000051.4:c.8264_8268delATAAG	NP_000042.3:p.Tyr2755Cysfs*12	frameshift	Pathogenic		kinase
NM_000051.4:c.7638_7646delTAGAATTTC	NP_000042.3:p.Arg2547_Ser2549del	inframe deletion	Likely Pathogenic
NM_000051.4:c.7271T>G	NP_000042.3:p.Val2424Gly	missense	Likely Pathogenic	C65	FAT
NM_000051.4:c.7375C>T	NP_000042.3:p.Arg2459Cys	missense	Uncertain Significance	C65	FAT
NM_000051.4:c.8122G>A	NP_000042.3:p.Asp2708Asn	missense	Likely Pathogenic	C15
NM_000051.4:c.8494C>T	NP_000042.3:p.Arg2832Cys	missense	Likely Pathogenic	C45	kinase
NM_000051.4:c.8558C>T	NP_000042.3:p.Thr2853Met	missense	Uncertain Significance	C65	kinase
NM_000051.4:c.8734A>G	NP_000042.3:p.Arg2912Gly	missense	Uncertain Significance	C65	kinase
NM_000051.4:c.8741T>C	NP_000042.3:p.Ile2914Thr	missense	Uncertain Significance	C65	kinase
NM_000051.4:c.1236-2_1237delinsTTTTT	NP_000042.3:p.?	splice acceptor	NA
NM_000051.4:c.3078-1G>A	.	splice acceptor	Likely Pathogenic
NM_000051.4:c.497-1G>T	.	splice acceptor	Uncertain Significance
NM_000051.4:c.8672-6_8672-2delCTTTA	.	splice acceptor	Uncertain Significance		kinase
NM_000051.4:c.8418+5_8418+8delGTGA	.	splice region	Pathogenic		kinase
NM_000051.4:c.1039G>T	NP_000042.3:p.Glu347*	nonsense	NA
NM_000051.4:c.1396C>T	NP_000042.3:p.Gln466*	nonsense	Pathogenic
NM_000051.4:c.3658G>T	NP_000042.3:p.Glu1220*	nonsense	NA
NM_000051.4:c.5029G>T	NP_000042.3:p.Glu1677*	nonsense	NA
NM_000051.4:c.5515C>T	NP_000042.3:p.Gln1839*	nonsense	Likely Pathogenic
NM_000051.4:c.5623C>T	NP_000042.3:p.Arg1875*	nonsense	Pathogenic
NM_000051.4:c.64G>T	NP_000042.3:p.Glu22*	nonsense	NA
NM_000051.4:c.7792C>T	NP_000042.3:p.Arg2598*	nonsense	Likely Pathogenic
NM_000051.4:c.8098A>T	NP_000042.3:p.Lys2700*	nonsense	Likely Pathogenic
NM_000051.4:c.8977C>T	NP_000042.3:p.Arg2993*	nonsense	Likely Pathogenic
NM_000051.4:c.9139C>T	NP_000042.3:p.Arg3047*	nonsense	Pathogenic		FATc
NM_000051.4:c.9151G>T	NP_000042.3:p.Gly3051*	nonsense	NA		FATc
