# Supplementary material for: Population-based estimates of age-specific cumulative risk of breast cancer for pathogenic variants in ATM
Source: Breast Cancer Res. 2022 Apr 1;24:24. doi: 10.1186/s13058-022-01518-y (PMC8973562; doi:10.1186/s13058-022-01518-y)
Supplement: Supplementary file 3 — Additional file 3. Table S2 Baseline characteristics of ATM pathogenic variant carriers, by carrier status. [file 13058_2022_1518_MOESM3_ESM.csv]

	Carrier			Non-Carrier
	Case	Control	Overall	Case	Control	Overall
Number of people	25	9	34	1496	1106	2602
Cases, number (%)	25 (100%)	0 (0%)	25 (74%)	1496 (100%)	0 (0%)	1496 (57%)
Controls, number (%)	0 (0%)	9 (100%)	9 (26%)	0 (0%)	1106 (100%)	1106 (43%)
Age in years, median (IQR)	45.4 (15.3)	34.4 (9.9)	40.7 (17.8)	41.2 (14.3)	41 (15.8)	41.1 (15)
Height in m, median (IQR)	1.63 (0.08)	1.6 (0.06)	1.63 (0.08)	1.63 (0.11)	1.63 (0.11)	1.63 (0.11)
BMI in kg/m^2, median (IQR)	25.3 (4.7)	22.1 (3.2)	24.2 (5.7)	23.7 (5.4)	23.7 (5.7)	23.7 (5.5)
Number of children, median (IQR)	2 (2)	1 (2)	2 (3)	2 (2)	2 (3)	2 (2)
Years of education, median (IQR)	11 (1)	11 (1)	11 (0)	11 (3)	11 (5)	11 (2)
Alcoholic drinks per week, median (IQR)	2 (7)	2 (7)	2 (7)	2 (7)	2 (7)	2 (7)
Family history, number (%)	4 (16%)	2 (22%)	6 (18%)	340 (23%)	203 (18%)	543 (21%)
