# Supplementary material for: Population-based estimates of age-specific cumulative risk of breast cancer for pathogenic variants in ATM
Source: Breast Cancer Res. 2022 Apr 1;24:24. doi: 10.1186/s13058-022-01518-y (PMC8973562; doi:10.1186/s13058-022-01518-y)
Supplement: Supplementary file 4 — Additional file 4. Table S3 Cumulative risks of breast cancer to various ages for carriers of ATM pathogenic variants. [file 13058_2022_1518_MOESM4_ESM.csv]

age	CR
30	0.1 (0.03-0.3)
40	0.7 (0.3-2.1)
50	2.8 (1.0-7.4)
60	6.0 (2.1-15)
70	9.4 (3.5-22)
80	13 (4.8-28)
